# Supplementary material for: Evaluating the Causal Association between Inflammatory Bowel Disease and Risk of Atherosclerotic Cardiovascular Disease: Univariable and Multivariable Mendelian Randomization Study
Source: Biomedicines. 2023 Sep 15;11(9):2543. doi: 10.3390/biomedicines11092543 (PMC10526051; doi:10.3390/biomedicines11092543)
Supplement: Supplementary file 1 [file biomedicines-11-02543-s001.zip]

Archive with 1 entries (1 files):
- biomedicines-2551568-supplementary.pdf
